# Supplementary material for: Assessment of clinical and microbiota responses to fecal microbial transplantation in adult horses with diarrhea
Source: PLoS One. 2021 Jan 14;16(1):e0244381. doi: 10.1371/journal.pone.0244381 (PMC7808643; doi:10.1371/journal.pone.0244381)
Supplement: S8 Table — (XLSX) [file pone.0244381.s014.xlsx]

## Sheet: taxonomy
S8 Table . Relative abundance of sequence read classifications.
Characters 8, 9 in sample ID indicate location. Characters 11,12 in sample ID represent patient ID. Details for each patient are found in Tables S2, S3.
taxlevel	2	3	4	5	6	3	4	5	6	4	5	6	6	4	5	6	6	6	4	5	6	6	6	6	5	6	5	6	5	6	5	6	4	5	6	5	6	4	5	6	5	6	5	6	6	5	6	6	6
rankID	0.1.1	0.1.1.1	0.1.1.1.1	0.1.1.1.1.1	0.1.1.1.1.1.1	0.1.1.2	0.1.1.2.1	0.1.1.2.1.1	0.1.1.2.1.1.1	0.1.1.2.2	0.1.1.2.2.1	0.1.1.2.2.1.1	0.1.1.2.2.1.2	0.1.1.2.3	0.1.1.2.3.1	0.1.1.2.3.1.1	0.1.1.2.3.1.2	0.1.1.2.3.1.3	0.1.1.2.4	0.1.1.2.4.1	0.1.1.2.4.1.1	0.1.1.2.4.1.2	0.1.1.2.4.1.3	0.1.1.2.4.1.4	0.1.1.2.4.2	0.1.1.2.4.2.1	0.1.1.2.4.3	0.1.1.2.4.3.1	0.1.1.2.4.4	0.1.1.2.4.4.1	0.1.1.2.4.5	0.1.1.2.4.5.1	0.1.1.2.5	0.1.1.2.5.1	0.1.1.2.5.1.1	0.1.1.2.5.2	0.1.1.2.5.2.1	0.1.1.2.6	0.1.1.2.6.1	0.1.1.2.6.1.1	0.1.1.2.6.2	0.1.1.2.6.2.1	0.1.1.2.6.3	0.1.1.2.6.3.1	0.1.1.2.6.3.2	0.1.1.2.6.4	0.1.1.2.6.4.1	0.1.1.2.6.4.2	0.1.1.2.6.4.3
taxon	Actinobacteria	Acidimicrobiia	Microtrichales	Ilumatobacteraceae	uncultured	Actinobacteria	Actinobacteria_unclassified	Actinobacteria_unclassified	Actinobacteria_unclassified	Actinomycetales	Actinomycetaceae	Actinomyces	Actinomycetaceae_unclassified	Bifidobacteriales	Bifidobacteriaceae	Alloscardovia	Bifidobacteriaceae_unclassified	Parascardovia	Corynebacteriales	Corynebacteriaceae	Corynebacteriaceae_unclassified	Corynebacterium	Corynebacterium_1	Lawsonella	Corynebacteriales_unclassified	Corynebacteriales_unclassified	Dietziaceae	Dietzia	Mycobacteriaceae	Mycobacterium	Nocardiaceae	Rhodococcus	Frankiales	Frankiaceae	Jatrophihabitans	Geodermatophilaceae	Modestobacter	Micrococcales	Demequinaceae	uncultured	Dermabacteraceae	Brachybacterium	Dermacoccaceae	Dermacoccus	Flexivirga	Intrasporangiaceae	Janibacter	Knoellia	Ornithinimicrobium
equ_45_N1_To_healt_y06_d1	0.000472	0	0	0	0	0	0	0	0	0	0	0	0	0	0	0	0	0	0	0	0	0	0	0	0	0	0	0	0	0	0	0	0	0	0	0	0	0	0	0	0	0	0	0	0	0	0	0	0
equ_47_N1_Do_healt_y22_d1	0.000478	0	0	0	0	0	0	0	0	0	0	0	0	0	0	0	0	0	0	0	0	0	0	0	0	0	0	0	0	0	0	0	0	0	0	0	0	0	0	0	0	0	0	0	0	0	0	0	0
equ_46_N1_To_healt_y06_d2	0.001881	0	0	0	0	0.000941	0	0	0	0	0	0	0	0	0	0	0	0	0	0	0	0	0	0	0	0	0	0	0	0	0	0	0	0	0	0	0	0	0	0	0	0	0	0	0	0	0	0	0
equ_48_N1_Do_healt_y22_d2	0.00023	0	0	0	0	0	0	0	0	0	0	0	0	0	0	0	0	0	0	0	0	0	0	0	0	0	0	0	0	0	0	0	0	0	0	0	0	0	0	0	0	0	0	0	0	0	0	0	0
240919_L2__d_32975_yXX_d_	0.002804	0	0	0	0	0.000234	0	0	0	0	0	0	0	0	0	0	0	0	0.000234	0	0	0	0	0	0	0	0	0	0	0	0.000234	0.000234	0	0	0	0	0	0	0	0	0	0	0	0	0	0	0	0	0
240919_L2__d_32976_yXX_d_	0.000693	0	0	0	0	0	0	0	0	0	0	0	0	0	0	0	0	0	0	0	0	0	0	0	0	0	0	0	0	0	0	0	0	0	0	0	0	0	0	0	0	0	0	0	0	0	0	0	0
240919_L2__d_36795_yXX_d_	0.001361	0	0	0	0	0.000454	0	0	0	0	0	0	0	0	0	0	0	0	0.000454	0	0	0	0	0	0	0	0	0	0.000454	0.000454	0	0	0	0	0	0	0	0	0	0	0	0	0	0	0	0	0	0	0
240919_L2__d_36976_yXX_d_	0.001856	0	0	0	0	0.000232	0	0	0	0	0	0	0	0	0	0	0	0	0.000232	0	0	0	0	0	0	0	0	0	0	0	0.000232	0.000232	0	0	0	0	0	0	0	0	0	0	0	0	0	0	0	0	0
240919_L2__d_39190_yXX_d_	0.002004	0	0	0	0	0.000223	0	0	0	0	0	0	0	0	0	0	0	0	0.000223	0	0	0	0	0	0	0	0	0	0	0	0.000223	0.000223	0	0	0	0	0	0	0	0	0	0	0	0	0	0	0	0	0
240919_L2__d_41110_yXX_d_	0.001127	0	0	0	0	0.000225	0	0	0	0	0	0	0	0	0	0	0	0	0	0	0	0	0	0	0	0	0	0	0	0	0	0	0.000225	0.000225	0.000225	0	0	0	0	0	0	0	0	0	0	0	0	0	0
240919_L2__d_44464_yXX_d_	0.002073	0	0	0	0	0	0	0	0	0	0	0	0	0	0	0	0	0	0	0	0	0	0	0	0	0	0	0	0	0	0	0	0	0	0	0	0	0	0	0	0	0	0	0	0	0	0	0	0
240919_L2__d_51713_yXX_d_	0.001334	0	0	0	0	0.000445	0	0	0	0	0	0	0	0	0	0	0	0	0.000222	0.000222	0	0	0.000222	0	0	0	0	0	0	0	0	0	0	0	0	0	0	0.000222	0	0	0	0	0	0	0	0	0	0	0
240919_L2__d_51721_yXX_d_	0.002967	0	0	0	0	0.000228	0	0	0	0	0	0	0	0	0	0	0	0	0	0	0	0	0	0	0	0	0	0	0	0	0	0	0	0	0	0	0	0.000228	0	0	0	0	0	0	0	0	0	0	0
240919_L2__d_52532_yXX_d_	0.00341	0	0	0	0	0	0	0	0	0	0	0	0	0	0	0	0	0	0	0	0	0	0	0	0	0	0	0	0	0	0	0	0	0	0	0	0	0	0	0	0	0	0	0	0	0	0	0	0
011119_L2_LC_colit_y06_d1	0.000444	0	0	0	0	0.000222	0	0	0	0	0	0	0	0	0	0	0	0	0	0	0	0	0	0	0	0	0	0	0	0	0	0	0	0	0	0	0	0	0	0	0	0	0	0	0	0	0	0	0
011119_L2_NE_colit_y10_d1	0.000884	0	0	0	0	0.000221	0	0	0	0	0	0	0	0	0	0	0	0	0	0	0	0	0	0	0	0	0	0	0	0	0	0	0	0	0	0	0	0	0	0	0	0	0	0	0	0	0	0	0
021119_L2_TM_colit_y02_d1	0.001145	0	0	0	0	0.000229	0	0	0	0.000229	0.000229	0.000229	0	0	0	0	0	0	0	0	0	0	0	0	0	0	0	0	0	0	0	0	0	0	0	0	0	0	0	0	0	0	0	0	0	0	0	0	0
101019_L2_HW_colit_y15_d1	0.0018	0	0	0	0	0.000225	0	0	0	0	0	0	0	0	0	0	0	0	0.000225	0.000225	0.000225	0	0	0	0	0	0	0	0	0	0	0	0	0	0	0	0	0	0	0	0	0	0	0	0	0	0	0	0
151119_L2_MB_colit_y25_d1	0.003057	0	0	0	0	0	0	0	0	0	0	0	0	0	0	0	0	0	0	0	0	0	0	0	0	0	0	0	0	0	0	0	0	0	0	0	0	0	0	0	0	0	0	0	0	0	0	0	0
151119_L2_MJ_colit_y14_d1	0.005451	0	0	0	0	0	0	0	0	0	0	0	0	0	0	0	0	0	0	0	0	0	0	0	0	0	0	0	0	0	0	0	0	0	0	0	0	0	0	0	0	0	0	0	0	0	0	0	0
231010_L2_DC_colit_y16_d1	0.000218	0	0	0	0	0	0	0	0	0	0	0	0	0	0	0	0	0	0	0	0	0	0	0	0	0	0	0	0	0	0	0	0	0	0	0	0	0	0	0	0	0	0	0	0	0	0	0	0
250919_L2_VS_colit_y29_d1	0.001755	0	0	0	0	0	0	0	0	0	0	0	0	0	0	0	0	0	0	0	0	0	0	0	0	0	0	0	0	0	0	0	0	0	0	0	0	0	0	0	0	0	0	0	0	0	0	0	0
271019_L2_PL_colit_y02_d1	0.001595	0	0	0	0	0	0	0	0	0	0	0	0	0	0	0	0	0	0	0	0	0	0	0	0	0	0	0	0	0	0	0	0	0	0	0	0	0	0	0	0	0	0	0	0	0	0	0	0
271119_L2_BW_colit_y09_d1	0.002197	0	0	0	0	0.000439	0	0	0	0	0	0	0	0	0	0	0	0	0	0	0	0	0	0	0	0	0	0	0	0	0	0	0	0	0	0	0	0	0	0	0	0	0	0	0	0	0	0	0
021119_L2_LC_colit_y06_d2	0.001522	0	0	0	0	0.000217	0.000217	0.000217	0.000217	0	0	0	0	0	0	0	0	0	0	0	0	0	0	0	0	0	0	0	0	0	0	0	0	0	0	0	0	0	0	0	0	0	0	0	0	0	0	0	0
021119_L2_NE_colit_y10_d2	0.00112	0	0	0	0	0.000448	0	0	0	0	0	0	0	0	0	0	0	0	0.000448	0.000448	0.000224	0	0.000224	0	0	0	0	0	0	0	0	0	0	0	0	0	0	0	0	0	0	0	0	0	0	0	0	0	0
031119_L2_TM_colit_y02_d2	0.000648	0	0	0	0	0.000216	0.000216	0.000216	0.000216	0	0	0	0	0	0	0	0	0	0	0	0	0	0	0	0	0	0	0	0	0	0	0	0	0	0	0	0	0	0	0	0	0	0	0	0	0	0	0	0
111019_L2_HW_colit_y15_d2	0.002478	0	0	0	0	0	0	0	0	0	0	0	0	0	0	0	0	0	0	0	0	0	0	0	0	0	0	0	0	0	0	0	0	0	0	0	0	0	0	0	0	0	0	0	0	0	0	0	0
161119_L2_MB_colit_y25_d2	0.003252	0	0	0	0	0	0	0	0	0	0	0	0	0	0	0	0	0	0	0	0	0	0	0	0	0	0	0	0	0	0	0	0	0	0	0	0	0	0	0	0	0	0	0	0	0	0	0	0
161119_L2_MJ_colit_y14_d2	0.002347	0	0	0	0	0.000213	0	0	0	0	0	0	0	0	0	0	0	0	0.000213	0.000213	0	0	0.000213	0	0	0	0	0	0	0	0	0	0	0	0	0	0	0	0	0	0	0	0	0	0	0	0	0	0
241019_L2_DC_colit_y16_d2	0.000224	0	0	0	0	0	0	0	0	0	0	0	0	0	0	0	0	0	0	0	0	0	0	0	0	0	0	0	0	0	0	0	0	0	0	0	0	0	0	0	0	0	0	0	0	0	0	0	0
260919_L2_VS_colit_y29_d2	0.001093	0	0	0	0	0	0	0	0	0	0	0	0	0	0	0	0	0	0	0	0	0	0	0	0	0	0	0	0	0	0	0	0	0	0	0	0	0	0	0	0	0	0	0	0	0	0	0	0
281019_L2_PL_colit_y02_d2	0.002323	0	0	0	0	0.000232	0	0	0	0	0	0	0	0	0	0	0	0	0	0	0	0	0	0	0	0	0	0	0	0	0	0	0	0	0	0	0	0.000232	0	0	0	0	0	0	0	0	0	0	0
281119_L2_BW_colit_y09_d2	0.000211	0	0	0	0	0	0	0	0	0	0	0	0	0	0	0	0	0	0	0	0	0	0	0	0	0	0	0	0	0	0	0	0	0	0	0	0	0	0	0	0	0	0	0	0	0	0	0	0
031119_L2_LC_colit_y06_d3	0.00085	0	0	0	0	0.000425	0	0	0	0.000213	0.000213	0	0.000213	0	0	0	0	0	0	0	0	0	0	0	0	0	0	0	0	0	0	0	0	0	0	0	0	0	0	0	0	0	0	0	0	0	0	0	0
031119_L2_NE_colit_y10_d3	0.003188	0	0	0	0	0	0	0	0	0	0	0	0	0	0	0	0	0	0	0	0	0	0	0	0	0	0	0	0	0	0	0	0	0	0	0	0	0	0	0	0	0	0	0	0	0	0	0	0
041119_L2_TM_colit_y02_d3	0.000438	0	0	0	0	0	0	0	0	0	0	0	0	0	0	0	0	0	0	0	0	0	0	0	0	0	0	0	0	0	0	0	0	0	0	0	0	0	0	0	0	0	0	0	0	0	0	0	0
121019_L2_HW_colit_y15_d3	0.00266	0	0	0	0	0	0	0	0	0	0	0	0	0	0	0	0	0	0	0	0	0	0	0	0	0	0	0	0	0	0	0	0	0	0	0	0	0	0	0	0	0	0	0	0	0	0	0	0
171119_L2_MB_colit_y25_d3	0.00116	0	0	0	0	0	0	0	0	0	0	0	0	0	0	0	0	0	0	0	0	0	0	0	0	0	0	0	0	0	0	0	0	0	0	0	0	0	0	0	0	0	0	0	0	0	0	0	0
171119_L2_MJ_colit_y14_d3	0.000645	0	0	0	0	0	0	0	0	0	0	0	0	0	0	0	0	0	0	0	0	0	0	0	0	0	0	0	0	0	0	0	0	0	0	0	0	0	0	0	0	0	0	0	0	0	0	0	0
251019_L2_DC_colit_y16_d3	0.001142	0	0	0	0	0.000228	0	0	0	0.000228	0.000228	0	0.000228	0	0	0	0	0	0	0	0	0	0	0	0	0	0	0	0	0	0	0	0	0	0	0	0	0	0	0	0	0	0	0	0	0	0	0	0
270919_L2_VS_colit_y29_d3	0.001133	0	0	0	0	0	0	0	0	0	0	0	0	0	0	0	0	0	0	0	0	0	0	0	0	0	0	0	0	0	0	0	0	0	0	0	0	0	0	0	0	0	0	0	0	0	0	0	0
291019_L2_PL_colit_y02_d3	0.00489	0	0	0	0	0	0	0	0	0	0	0	0	0	0	0	0	0	0	0	0	0	0	0	0	0	0	0	0	0	0	0	0	0	0	0	0	0	0	0	0	0	0	0	0	0	0	0	0
291119_L2_BW_colit_y09_d3	0	0	0	0	0	0	0	0	0	0	0	0	0	0	0	0	0	0	0	0	0	0	0	0	0	0	0	0	0	0	0	0	0	0	0	0	0	0	0	0	0	0	0	0	0	0	0	0	0
041119_L2_LC_colit_y06_d4	0.000225	0	0	0	0	0.000225	0.000225	0.000225	0.000225	0	0	0	0	0	0	0	0	0	0	0	0	0	0	0	0	0	0	0	0	0	0	0	0	0	0	0	0	0	0	0	0	0	0	0	0	0	0	0	0
041119_L2_NE_colit_y10Rd4	0.001128	0	0	0	0	0	0	0	0	0	0	0	0	0	0	0	0	0	0	0	0	0	0	0	0	0	0	0	0	0	0	0	0	0	0	0	0	0	0	0	0	0	0	0	0	0	0	0	0
041119_L2_NE_colit_y10_d4	0.0025	0	0	0	0	0	0	0	0	0	0	0	0	0	0	0	0	0	0	0	0	0	0	0	0	0	0	0	0	0	0	0	0	0	0	0	0	0	0	0	0	0	0	0	0	0	0	0	0
051119_L2_TM_colit_y02_d4	0.000664	0	0	0	0	0	0	0	0	0	0	0	0	0	0	0	0	0	0	0	0	0	0	0	0	0	0	0	0	0	0	0	0	0	0	0	0	0	0	0	0	0	0	0	0	0	0	0	0
131019_L2_HW_colit_y15_d4	0.001543	0	0	0	0	0	0	0	0	0	0	0	0	0	0	0	0	0	0	0	0	0	0	0	0	0	0	0	0	0	0	0	0	0	0	0	0	0	0	0	0	0	0	0	0	0	0	0	0
181119_L2_MJ_colit_y14_d4	0.000213	0	0	0	0	0	0	0	0	0	0	0	0	0	0	0	0	0	0	0	0	0	0	0	0	0	0	0	0	0	0	0	0	0	0	0	0	0	0	0	0	0	0	0	0	0	0	0	0
261019_L2_DC_colit_y16_d4	0.001845	0	0	0	0	0.000461	0	0	0	0.000231	0.000231	0	0.000231	0	0	0	0	0	0	0	0	0	0	0	0	0	0	0	0	0	0	0	0	0	0	0	0	0.000231	0	0	0	0	0	0	0	0	0	0	0
301019_L2_PL_colit_y02_d4	0.003162	0	0	0	0	0	0	0	0	0	0	0	0	0	0	0	0	0	0	0	0	0	0	0	0	0	0	0	0	0	0	0	0	0	0	0	0	0	0	0	0	0	0	0	0	0	0	0	0
301119_L2_BW_colit_y09_d4	0.000642	0	0	0	0	0	0	0	0	0	0	0	0	0	0	0	0	0	0	0	0	0	0	0	0	0	0	0	0	0	0	0	0	0	0	0	0	0	0	0	0	0	0	0	0	0	0	0	0
051119_L2_LC_colit_y06_d5	0.001085	0	0	0	0	0.000434	0.000217	0.000217	0.000217	0.000217	0.000217	0	0.000217	0	0	0	0	0	0	0	0	0	0	0	0	0	0	0	0	0	0	0	0	0	0	0	0	0	0	0	0	0	0	0	0	0	0	0	0
061119_L2_TM_colit_y02_d5	0.004869	0	0	0	0	0.000696	0.000232	0.000232	0.000232	0	0	0	0	0	0	0	0	0	0.000232	0.000232	0	0	0.000232	0	0	0	0	0	0	0	0	0	0	0	0	0	0	0.000232	0	0	0	0	0	0	0	0	0	0	0
191119_L2_MJ_colit_y14_d5	0.000217	0	0	0	0	0	0	0	0	0	0	0	0	0	0	0	0	0	0	0	0	0	0	0	0	0	0	0	0	0	0	0	0	0	0	0	0	0	0	0	0	0	0	0	0	0	0	0	0
equ_49_N2_To_healt_y11_d1	0.001169	0	0	0	0	0	0	0	0	0	0	0	0	0	0	0	0	0	0	0	0	0	0	0	0	0	0	0	0	0	0	0	0	0	0	0	0	0	0	0	0	0	0	0	0	0	0	0	0
equ_51_N2_Jo_healt_y20_d1	0.001371	0	0	0	0	0	0	0	0	0	0	0	0	0	0	0	0	0	0	0	0	0	0	0	0	0	0	0	0	0	0	0	0	0	0	0	0	0	0	0	0	0	0	0	0	0	0	0	0
equ_53_N2_An_healt_y12_d1	0.001162	0.000697	0.000697	0.000697	0.000697	0	0	0	0	0	0	0	0	0	0	0	0	0	0	0	0	0	0	0	0	0	0	0	0	0	0	0	0	0	0	0	0	0	0	0	0	0	0	0	0	0	0	0	0
equ_55_N2_Ce_healt_y26_d1	0.000467	0	0	0	0	0	0	0	0	0	0	0	0	0	0	0	0	0	0	0	0	0	0	0	0	0	0	0	0	0	0	0	0	0	0	0	0	0	0	0	0	0	0	0	0	0	0	0	0
equ_57_N2_Bi_healt_y10_d1	0.003242	0	0	0	0	0	0	0	0	0	0	0	0	0	0	0	0	0	0	0	0	0	0	0	0	0	0	0	0	0	0	0	0	0	0	0	0	0	0	0	0	0	0	0	0	0	0	0	0
equ_59_N2_Bo_healt_y25_d1	0.003084	0	0	0	0	0.000237	0	0	0	0	0	0	0	0	0	0	0	0	0	0	0	0	0	0	0	0	0	0	0	0	0	0	0	0	0	0	0	0	0	0	0	0	0	0	0	0	0	0	0
equ_50_N2_To_healt_y11_d2	0.003025	0	0	0	0	0.000465	0	0	0	0	0	0	0	0	0	0	0	0	0	0	0	0	0	0	0	0	0	0	0	0	0	0	0	0	0	0	0	0.000465	0	0	0	0	0	0	0	0	0	0	0
equ_52_N2_Jo_healt_y20_d2	0.001178	0	0	0	0	0	0	0	0	0	0	0	0	0	0	0	0	0	0	0	0	0	0	0	0	0	0	0	0	0	0	0	0	0	0	0	0	0	0	0	0	0	0	0	0	0	0	0	0
equ_54_N2_An_healt_y12_d2	0.0026	0	0	0	0	0.000236	0	0	0	0	0	0	0	0	0	0	0	0	0.000236	0.000236	0	0	0.000236	0	0	0	0	0	0	0	0	0	0	0	0	0	0	0	0	0	0	0	0	0	0	0	0	0	0
equ_56_N2_Ce_healt_y26_d2	0.001632	0	0	0	0	0	0	0	0	0	0	0	0	0	0	0	0	0	0	0	0	0	0	0	0	0	0	0	0	0	0	0	0	0	0	0	0	0	0	0	0	0	0	0	0	0	0	0	0
equ_58_N2_Bi_healt_y10_d2	0.00143	0	0	0	0	0	0	0	0	0	0	0	0	0	0	0	0	0	0	0	0	0	0	0	0	0	0	0	0	0	0	0	0	0	0	0	0	0	0	0	0	0	0	0	0	0	0	0	0
equ_60_N2_Bo_healt_y25_d2	0.001709	0	0	0	0	0.000244	0.000244	0.000244	0.000244	0	0	0	0	0	0	0	0	0	0	0	0	0	0	0	0	0	0	0	0	0	0	0	0	0	0	0	0	0	0	0	0	0	0	0	0	0	0	0	0
equ_65AL1_Bi_donor_y10_dA	0.002876	0	0	0	0	0	0	0	0	0	0	0	0	0	0	0	0	0	0	0	0	0	0	0	0	0	0	0	0	0	0	0	0	0	0	0	0	0	0	0	0	0	0	0	0	0	0	0	0
equ_70AL1_An_donor_y12_dA	0.002368	0	0	0	0	0	0	0	0	0	0	0	0	0	0	0	0	0	0	0	0	0	0	0	0	0	0	0	0	0	0	0	0	0	0	0	0	0	0	0	0	0	0	0	0	0	0	0	0
equ_75AL1_An_donor_y12_dA	0.001883	0	0	0	0	0	0	0	0	0	0	0	0	0	0	0	0	0	0	0	0	0	0	0	0	0	0	0	0	0	0	0	0	0	0	0	0	0	0	0	0	0	0	0	0	0	0	0	0
equ_80AL1_To_donor_y06_dA	0.001378	0	0	0	0	0.00023	0	0	0	0	0	0	0	0	0	0	0	0	0	0	0	0	0	0	0	0	0	0	0	0	0	0	0	0	0	0	0	0.00023	0	0	0	0	0	0	0	0.00023	0.00023	0	0
equ_85AL1_To_donor_y06_dA	0.002124	0	0	0	0	0.001652	0.000236	0.000236	0.000236	0	0	0	0	0	0	0	0	0	0.000236	0.000236	0.000236	0	0	0	0	0	0	0	0	0	0	0	0	0	0	0	0	0.000708	0.000236	0.000236	0	0	0	0	0	0	0	0	0
equ_65BL1_Bi_donor_y10_dB	0.002834	0	0	0	0	0	0	0	0	0	0	0	0	0	0	0	0	0	0	0	0	0	0	0	0	0	0	0	0	0	0	0	0	0	0	0	0	0	0	0	0	0	0	0	0	0	0	0	0
equ_70BL1_An_donor_y12_dB	0.001212	0	0	0	0	0	0	0	0	0	0	0	0	0	0	0	0	0	0	0	0	0	0	0	0	0	0	0	0	0	0	0	0	0	0	0	0	0	0	0	0	0	0	0	0	0	0	0	0
equ_75BL1_An_donor_y12_dB	0.00093	0	0	0	0	0.000233	0	0	0	0	0	0	0	0	0	0	0	0	0	0	0	0	0	0	0	0	0	0	0	0	0	0	0	0	0	0	0	0	0	0	0	0	0	0	0	0	0	0	0
equ_80BL1_To_donor_y06_dB	0.002355	0	0	0	0	0.000942	0	0	0	0	0	0	0	0	0	0	0	0	0.000471	0.000471	0.000235	0	0.000235	0	0	0	0	0	0	0	0	0	0	0	0	0	0	0	0	0	0	0	0	0	0	0	0	0	0
equ_85BL1_To_donor_y06RdB	0.001839	0	0	0	0	0.001379	0.000689	0.000689	0.000689	0	0	0	0	0	0	0	0	0	0.00023	0.00023	0	0	0.00023	0	0	0	0	0	0	0	0	0	0	0	0	0	0	0.00046	0	0	0	0	0	0	0	0	0	0	0
equ_85BL1_To_donor_y06_dB	0.002088	0	0	0	0	0.001392	0.000928	0.000928	0.000928	0	0	0	0	0	0	0	0	0	0	0	0	0	0	0	0	0	0	0	0	0	0	0	0	0	0	0	0	0.000464	0	0	0	0	0	0	0	0	0	0	0
equ_65CL1_Bi_donor_y10_dC	0.00281	0	0	0	0	0	0	0	0	0	0	0	0	0	0	0	0	0	0	0	0	0	0	0	0	0	0	0	0	0	0	0	0	0	0	0	0	0	0	0	0	0	0	0	0	0	0	0	0
equ_70CL1_An_donor_y12_dC	0.000948	0	0	0	0	0	0	0	0	0	0	0	0	0	0	0	0	0	0	0	0	0	0	0	0	0	0	0	0	0	0	0	0	0	0	0	0	0	0	0	0	0	0	0	0	0	0	0	0
equ_75CL1_An_donor_y12_dC	0.002378	0	0	0	0	0.000476	0	0	0	0	0	0	0	0	0	0	0	0	0.000238	0	0	0	0	0	0	0	0	0	0.000238	0.000238	0	0	0	0	0	0	0	0.000238	0	0	0	0	0	0	0	0	0	0	0
equ_80CL1_To_donor_y06_dC	0.001634	0	0	0	0	0.000467	0.000467	0.000467	0.000467	0	0	0	0	0	0	0	0	0	0	0	0	0	0	0	0	0	0	0	0	0	0	0	0	0	0	0	0	0	0	0	0	0	0	0	0	0	0	0	0
equ_85CL1_To_donor_y06RdC	0.001595	0	0	0	0	0.000912	0.000684	0.000684	0.000684	0	0	0	0	0	0	0	0	0	0	0	0	0	0	0	0	0	0	0	0	0	0	0	0	0	0	0	0	0.000228	0.000228	0.000228	0	0	0	0	0	0	0	0	0
equ_85CL1_To_donor_y06_dC	0.003897	0	0	0	0	0.003439	0.000688	0.000688	0.000688	0	0	0	0	0	0	0	0	0	0.000459	0.000229	0	0	0	0.000229	0	0	0.000229	0.000229	0	0	0	0	0	0	0	0	0	0.000917	0.000229	0.000229	0	0	0	0	0	0	0	0	0
040819_L1_TB_donor_yXX_dl	0.001378	0	0	0	0	0.000919	0	0	0	0	0	0	0	0	0	0	0	0	0.000459	0.00023	0.00023	0	0	0	0	0	0.00023	0.00023	0	0	0	0	0	0	0	0	0	0.000459	0	0	0	0	0	0	0	0.00023	0	0.00023	0
050419_L1_TB_donor_yXX_dl	0.004506	0	0	0	0	0.00428	0.002027	0.002027	0.002027	0	0	0	0	0	0	0	0	0	0.000676	0.000451	0.000451	0	0	0	0	0	0.000225	0.000225	0	0	0	0	0	0	0	0	0	0.001577	0	0	0	0	0	0	0	0	0	0	0
050709_L1_TB_donor_yXX_dl	0.003465	0	0	0	0	0.00231	0.000693	0.000693	0.000693	0	0	0	0	0	0	0	0	0	0.000462	0.000462	0.000231	0	0.000231	0	0	0	0	0	0	0	0	0	0	0	0	0	0	0.000924	0	0	0.000462	0.000462	0	0	0	0	0	0	0
110819_L1_TB_donor_yXX_dl	0.002065	0	0	0	0	0.001377	0	0	0	0	0	0	0	0	0	0	0	0	0.001147	0.000918	0.000229	0	0.000688	0	0	0	0.000229	0.000229	0	0	0	0	0	0	0	0	0	0.000229	0	0	0	0	0	0	0	0	0	0	0
160319_L1_TB_donor_yXX_dl	0.00229	0	0	0	0	0.00229	0.002061	0.002061	0.002061	0	0	0	0	0	0	0	0	0	0	0	0	0	0	0	0	0	0	0	0	0	0	0	0	0	0	0	0	0.000229	0	0	0.000229	0.000229	0	0	0	0	0	0	0
170419_L1_TB_donor_yXX_dl	0.005053	0	0	0	0	0.003904	0.000919	0.000919	0.000919	0	0	0	0	0	0	0	0	0	0.000689	0.00023	0	0	0.00023	0	0	0	0.000459	0.000459	0	0	0	0	0	0	0	0	0	0.002067	0.000459	0.000459	0.00023	0.00023	0	0	0	0	0	0	0
230319_L1_TB_donor_yXX_dl	0.004657	0	0	0	0	0.003027	0.000931	0.000931	0.000931	0	0	0	0	0	0	0	0	0	0	0	0	0	0	0	0	0	0	0	0	0	0	0	0	0	0	0	0	0.00163	0.000233	0.000233	0	0	0	0	0	0	0	0	0
240919_L1_TB_donor_yXX_dl	0.003187	0	0	0	0	0.002732	0.000455	0.000455	0.000455	0	0	0	0	0	0	0	0	0	0.001593	0.001366	0.000683	0	0.000683	0	0	0	0.000228	0.000228	0	0	0	0	0	0	0	0	0	0.000455	0	0	0.000455	0.000455	0	0	0	0	0	0	0
251218_L1_AT_donor_yXX_dl	0.001364	0	0	0	0	0	0	0	0	0	0	0	0	0	0	0	0	0	0	0	0	0	0	0	0	0	0	0	0	0	0	0	0	0	0	0	0	0	0	0	0	0	0	0	0	0	0	0	0
290819_L1_TB_donor_yXX_dl	0.001823	0	0	0	0	0.000456	0	0	0	0	0	0	0	0	0	0	0	0	0	0	0	0	0	0	0	0	0	0	0	0	0	0	0	0	0	0	0	0.000456	0	0	0.000228	0.000228	0	0	0	0	0	0	0
020419_L1_CM_recip_y22_d1	0.00088	0	0	0	0	0.00044	0	0	0	0	0	0	0	0	0	0	0	0	0	0	0	0	0	0	0	0	0	0	0	0	0	0	0	0	0	0	0	0	0	0	0	0	0	0	0	0	0	0	0
020719_L1_FB_recip_y10Rd1	0.00509	0	0	0	0	0.000664	0	0	0	0	0	0	0	0	0	0	0	0	0.000443	0.000443	0	0	0	0.000443	0	0	0	0	0	0	0	0	0	0	0	0	0	0.000221	0	0	0	0	0	0	0	0	0	0	0
020719_L1_FB_recip_y10_d1	0.005107	0	0	0	0	0	0	0	0	0	0	0	0	0	0	0	0	0	0	0	0	0	0	0	0	0	0	0	0	0	0	0	0	0	0	0	0	0	0	0	0	0	0	0	0	0	0	0	0
080819_L1_JW_recip_yXX_d1	0.000916	0	0	0	0	0	0	0	0	0	0	0	0	0	0	0	0	0	0	0	0	0	0	0	0	0	0	0	0	0	0	0	0	0	0	0	0	0	0	0	0	0	0	0	0	0	0	0	0
130319_L1_PL_recip_y12_d1	0.002597	0	0	0	0	0.002125	0	0	0	0	0	0	0	0.000472	0.000472	0	0.000472	0	0.000236	0.000236	0	0	0.000236	0	0	0	0	0	0	0	0	0	0	0	0	0	0	0.000708	0	0	0	0	0	0	0	0	0	0	0
140419_L1_ZD_recip_y07_d1	0.001607	0	0	0	0	0.00023	0	0	0	0	0	0	0	0	0	0	0	0	0	0	0	0	0	0	0	0	0	0	0	0	0	0	0	0	0	0	0	0.00023	0	0	0	0	0	0	0	0	0	0	0
200319_L1_JG_recip_y26_d1	0.000904	0	0	0	0	0	0	0	0	0	0	0	0	0	0	0	0	0	0	0	0	0	0	0	0	0	0	0	0	0	0	0	0	0	0	0	0	0	0	0	0	0	0	0	0	0	0	0	0
210919_L1_DH_recip_y20_d1	0.00137	0	0	0	0	0	0	0	0	0	0	0	0	0	0	0	0	0	0	0	0	0	0	0	0	0	0	0	0	0	0	0	0	0	0	0	0	0	0	0	0	0	0	0	0	0	0	0	0
221218_L1_RH_recip_y09Rd1	0.001081	0	0	0	0	0	0	0	0	0	0	0	0	0	0	0	0	0	0	0	0	0	0	0	0	0	0	0	0	0	0	0	0	0	0	0	0	0	0	0	0	0	0	0	0	0	0	0	0
221218_L1_RH_recip_y09_d1	0.000437	0	0	0	0	0	0	0	0	0	0	0	0	0	0	0	0	0	0	0	0	0	0	0	0	0	0	0	0	0	0	0	0	0	0	0	0	0	0	0	0	0	0	0	0	0	0	0	0
260819_L1_RR_recip_y12_d1	0.005581	0	0	0	0	0.000465	0	0	0	0	0	0	0	0	0	0	0	0	0.000233	0	0	0	0	0	0	0	0	0	0.000233	0.000233	0	0	0	0	0	0	0	0.000233	0	0	0	0	0	0	0	0	0	0	0
310719_L1_AK_recip_y13_d1	0.003233	0	0	0	0	0.000862	0.000216	0.000216	0.000216	0	0	0	0	0	0	0	0	0	0.000216	0.000216	0.000216	0	0	0	0	0	0	0	0	0	0	0	0	0	0	0	0	0.000431	0	0	0	0	0.000431	0	0.000431	0	0	0	0
equ_61_L1_Co_recip_y22_d1	0.000895	0	0	0	0	0.000224	0	0	0	0	0	0	0	0	0	0	0	0	0	0	0	0	0	0	0	0	0	0	0	0	0	0	0	0	0	0	0	0.000224	0	0	0	0	0	0	0	0	0	0	0
equ_66_L1_Ha_recip_y26_d1	0.002651	0	0	0	0	0.001547	0	0	0	0	0	0	0	0	0	0	0	0	0.001105	0.001105	0	0	0.001105	0	0	0	0	0	0	0	0	0	0	0	0	0	0	0.000221	0	0	0	0	0	0	0	0	0	0	0
equ_71_L1_Tr_recip_y21_d1	0.00388	0	0	0	0	0.000228	0	0	0	0	0	0	0	0	0	0	0	0	0.000228	0.000228	0	0	0.000228	0	0	0	0	0	0	0	0	0	0	0	0	0	0	0	0	0	0	0	0	0	0	0	0	0	0
equ_76_L1_Fo_recip_y29_d1	0.026038	0	0	0	0	0.006632	0	0	0	0	0	0	0	0	0	0	0	0	0	0	0	0	0	0	0	0	0	0	0	0	0	0	0	0	0	0	0	0.001474	0	0	0	0	0	0	0	0	0	0	0
equ_81_L1_Wy_recip_y20_d1	0.003637	0	0	0	0	0.002501	0.001137	0.001137	0.001137	0.000227	0.000227	0	0.000227	0	0	0	0	0	0	0	0	0	0	0	0	0	0	0	0	0	0	0	0	0	0	0	0	0.000455	0	0	0.000227	0.000227	0	0	0	0	0	0	0
010819_L1_AK_recip_y13_d2	0.006517	0	0	0	0	0.00239	0	0	0	0	0	0	0	0	0	0	0	0	0	0	0	0	0	0	0	0	0	0	0	0	0	0	0	0	0	0	0	0.002172	0	0	0	0	0	0	0	0	0	0	0
030419_L1_CM_recip_y22_d2	0	0	0	0	0	0	0	0	0	0	0	0	0	0	0	0	0	0	0	0	0	0	0	0	0	0	0	0	0	0	0	0	0	0	0	0	0	0	0	0	0	0	0	0	0	0	0	0	0
030719_L1_FB_recip_y10_d2	0.000895	0	0	0	0	0	0	0	0	0	0	0	0	0	0	0	0	0	0	0	0	0	0	0	0	0	0	0	0	0	0	0	0	0	0	0	0	0	0	0	0	0	0	0	0	0	0	0	0
090819_L1_JW_recip_y19_d2	0.000672	0	0	0	0	0	0	0	0	0	0	0	0	0	0	0	0	0	0	0	0	0	0	0	0	0	0	0	0	0	0	0	0	0	0	0	0	0	0	0	0	0	0	0	0	0	0	0	0
140319_L1_PL_recip_y12_d2	0.010496	0	0	0	0	0.010496	0	0	0	0.00067	0.00067	0.00067	0	0.009826	0.009826	0.000893	0.008933	0	0	0	0	0	0	0	0	0	0	0	0	0	0	0	0	0	0	0	0	0	0	0	0	0	0	0	0	0	0	0	0
150419_L1_ZD_recip_y07_d2	0.002977	0	0	0	0	0.002061	0	0	0	0	0	0	0	0	0	0	0	0	0.000687	0	0	0	0	0	0	0	0	0	0.000687	0.000687	0	0	0	0	0	0	0	0	0	0	0	0	0	0	0	0	0	0	0
210319_L1_JG_recip_y26_d2	0.001577	0	0	0	0	0.000225	0	0	0	0	0	0	0	0	0	0	0	0	0.000225	0.000225	0	0	0.000225	0	0	0	0	0	0	0	0	0	0	0	0	0	0	0	0	0	0	0	0	0	0	0	0	0	0
220919_L1_DH_recip_y20_d2	0.000917	0	0	0	0	0	0	0	0	0	0	0	0	0	0	0	0	0	0	0	0	0	0	0	0	0	0	0	0	0	0	0	0	0	0	0	0	0	0	0	0	0	0	0	0	0	0	0	0
231218_L1_RH_recip_y09_d2	0.000467	0	0	0	0	0	0	0	0	0	0	0	0	0	0	0	0	0	0	0	0	0	0	0	0	0	0	0	0	0	0	0	0	0	0	0	0	0	0	0	0	0	0	0	0	0	0	0	0
270819_L1_RR_recip_y12_d2	0.0009	0	0	0	0	0.00045	0	0	0	0	0	0	0	0	0	0	0	0	0.000225	0.000225	0	0	0.000225	0	0	0	0	0	0	0	0	0	0	0	0	0	0	0.000225	0	0	0	0	0	0	0	0	0	0	0
equ_62_L1_Co_recip_y22_d2	0.000927	0	0	0	0	0	0	0	0	0	0	0	0	0	0	0	0	0	0	0	0	0	0	0	0	0	0	0	0	0	0	0	0	0	0	0	0	0	0	0	0	0	0	0	0	0	0	0	0
equ_67_L1_Ha_recip_y26_d2	0.000657	0	0	0	0	0	0	0	0	0	0	0	0	0	0	0	0	0	0	0	0	0	0	0	0	0	0	0	0	0	0	0	0	0	0	0	0	0	0	0	0	0	0	0	0	0	0	0	0
equ_72_L1_Tr_recip_y21_d2	0.000928	0	0	0	0	0	0	0	0	0	0	0	0	0	0	0	0	0	0	0	0	0	0	0	0	0	0	0	0	0	0	0	0	0	0	0	0	0	0	0	0	0	0	0	0	0	0	0	0
equ_77_L1_Fo_recip_y29_d2	0.003722	0	0	0	0	0.001314	0	0	0	0.000219	0.000219	0	0.000219	0	0	0	0	0	0.000219	0.000219	0	0	0.000219	0	0	0	0	0	0	0	0	0	0	0	0	0	0	0.000657	0	0	0	0	0	0	0	0	0	0	0
equ_82_L1_Wy_recip_y20_d2	0.002953	0	0	0	0	0.002498	0.002271	0.002271	0.002271	0.000227	0.000227	0.000227	0	0	0	0	0	0	0	0	0	0	0	0	0	0	0	0	0	0	0	0	0	0	0	0	0	0	0	0	0	0	0	0	0	0	0	0	0
020819_L1_AK_recip_y13_d3	0.004113	0	0	0	0	0.001299	0	0	0	0.000216	0.000216	0.000216	0	0	0	0	0	0	0	0	0	0	0	0	0	0	0	0	0	0	0	0	0	0	0	0	0	0.001082	0	0	0	0	0	0	0	0	0	0	0
040419_L1_CM_recip_y22_d3	0.000676	0	0	0	0	0.000451	0	0	0	0	0	0	0	0	0	0	0	0	0.000225	0.000225	0	0	0.000225	0	0	0	0	0	0	0	0	0	0	0	0	0	0	0	0	0	0	0	0	0	0	0	0	0	0
040719_L1_FB_recip_y10_d3	0.002675	0	0	0	0	0	0	0	0	0	0	0	0	0	0	0	0	0	0	0	0	0	0	0	0	0	0	0	0	0	0	0	0	0	0	0	0	0	0	0	0	0	0	0	0	0	0	0	0
100819_L1_JW_recip_y19_d3	0.003574	0	0	0	0	0.000447	0	0	0	0	0	0	0	0	0	0	0	0	0	0	0	0	0	0	0	0	0	0	0	0	0	0	0	0	0	0	0	0.000447	0	0	0	0	0	0	0	0	0	0	0
150319_L1_PL_recip_y12_d3	0.012439	0	0	0	0	0.012439	0.007552	0.007552	0.007552	0.000666	0.000666	0.000666	0	0.00311	0.00311	0.000666	0.002221	0.000222	0	0	0	0	0	0	0	0	0	0	0	0	0	0	0.000222	0	0	0.000222	0.000222	0.000666	0	0	0	0	0	0	0	0	0	0	0
160419_L1_ZD_recip_y07_d3	0.000874	0	0	0	0	0.000219	0	0	0	0	0	0	0	0	0	0	0	0	0	0	0	0	0	0	0	0	0	0	0	0	0	0	0	0	0	0	0	0.000219	0	0	0	0	0.000219	0.000219	0	0	0	0	0
220319_L1_JG_recip_y26_d3	0.000901	0	0	0	0	0.000225	0	0	0	0	0	0	0	0	0	0	0	0	0	0	0	0	0	0	0	0	0	0	0	0	0	0	0	0	0	0	0	0.000225	0	0	0	0	0	0	0	0	0	0	0
230919_L1_DH_recip_y20_d3	0.001117	0	0	0	0	0	0	0	0	0	0	0	0	0	0	0	0	0	0	0	0	0	0	0	0	0	0	0	0	0	0	0	0	0	0	0	0	0	0	0	0	0	0	0	0	0	0	0	0
241218_L1_RH_recip_y09_d3	0.00156	0	0	0	0	0.000223	0	0	0	0	0	0	0	0	0	0	0	0	0	0	0	0	0	0	0	0	0	0	0	0	0	0	0	0	0	0	0	0.000223	0	0	0	0	0	0	0	0	0	0	0
280819_L1_RR_recip_y12_d3	0.001784	0	0	0	0	0.000446	0	0	0	0	0	0	0	0	0	0	0	0	0.000223	0.000223	0	0	0.000223	0	0	0	0	0	0	0	0	0	0	0	0	0	0	0.000223	0	0	0	0	0	0	0	0	0	0	0
equ_63_L1_Co_recip_y22_d3	0.001675	0	0	0	0	0	0	0	0	0	0	0	0	0	0	0	0	0	0	0	0	0	0	0	0	0	0	0	0	0	0	0	0	0	0	0	0	0	0	0	0	0	0	0	0	0	0	0	0
equ_68_L1_Ha_recip_y26_d3	0.00135	0	0	0	0	0.000225	0	0	0	0	0	0	0	0	0	0	0	0	0.000225	0.000225	0	0	0.000225	0	0	0	0	0	0	0	0	0	0	0	0	0	0	0	0	0	0	0	0	0	0	0	0	0	0
equ_73_L1_Tr_recip_y21_d3	0.000906	0	0	0	0	0.000227	0	0	0	0	0	0	0	0	0	0	0	0	0	0	0	0	0	0	0	0	0	0	0	0	0	0	0	0	0	0	0	0	0	0	0	0	0	0	0	0	0	0	0
equ_78_L1_Fo_recip_y29_d3	0.005228	0	0	0	0	0.000436	0.000218	0.000218	0.000218	0	0	0	0	0.000218	0.000218	0.000218	0	0	0	0	0	0	0	0	0	0	0	0	0	0	0	0	0	0	0	0	0	0	0	0	0	0	0	0	0	0	0	0	0
equ_83_L1_Wy_recip_y20_d3	0.001129	0	0	0	0	0.000677	0	0	0	0	0	0	0	0	0	0	0	0	0.000452	0.000226	0	0	0.000226	0	0.000226	0.000226	0	0	0	0	0	0	0	0	0	0	0	0.000226	0	0	0	0	0	0	0	0	0	0	0
030819_L1_AK_recip_y13_d4	0.002582	0	0	0	0	0.001291	0.000215	0.000215	0.000215	0.000215	0.000215	0.000215	0	0	0	0	0	0	0.000215	0.000215	0	0	0.000215	0	0	0	0	0	0	0	0	0	0	0	0	0	0	0.000646	0	0	0	0	0.000215	0	0.000215	0	0	0	0
050419_L1_CM_recip_y22_d4	0.004362	0	0	0	0	0.000918	0.000689	0.000689	0.000689	0	0	0	0	0.00023	0.00023	0	0.00023	0	0	0	0	0	0	0	0	0	0	0	0	0	0	0	0	0	0	0	0	0	0	0	0	0	0	0	0	0	0	0	0
050719_L1_FB_recip_y10_d4	0.001943	0	0	0	0	0.00108	0	0	0	0	0	0	0	0	0	0	0	0	0	0	0	0	0	0	0	0	0	0	0	0	0	0	0	0	0	0	0	0.00108	0	0	0	0	0	0	0	0	0	0	0
110819_L1_JW_recip_y19_d4	0.003893	0	0	0	0	0.000916	0	0	0	0	0	0	0	0	0	0	0	0	0	0	0	0	0	0	0	0	0	0	0	0	0	0	0	0	0	0	0	0.000687	0	0	0	0	0	0	0	0	0	0	0
160319_L1_PL_recip_y12_d4	0.013258	0	0	0	0	0.013258	0.006086	0.006086	0.006086	0.000217	0.000217	0.000217	0	0.006086	0.006086	0.000435	0.005651	0	0.000217	0.000217	0	0	0.000217	0	0	0	0	0	0	0	0	0	0	0	0	0	0	0	0	0	0	0	0	0	0	0	0	0	0
170419_L1_ZD_recip_y07_d4	0.00113	0	0	0	0	0.000452	0	0	0	0.000226	0.000226	0.000226	0	0	0	0	0	0	0	0	0	0	0	0	0	0	0	0	0	0	0	0	0	0	0	0	0	0	0	0	0	0	0	0	0	0	0	0	0
230319_L1_JG_recip_y26_d4	0.000906	0	0	0	0	0.000453	0	0	0	0	0	0	0	0.000226	0.000226	0.000226	0	0	0	0	0	0	0	0	0	0	0	0	0	0	0	0	0	0	0	0	0	0.000226	0	0	0	0	0	0	0	0	0	0	0
240919_L1_DH_recip_y20_d4	0.001142	0	0	0	0	0	0	0	0	0	0	0	0	0	0	0	0	0	0	0	0	0	0	0	0	0	0	0	0	0	0	0	0	0	0	0	0	0	0	0	0	0	0	0	0	0	0	0	0
251218_L1_RH_recip_y09_d4	0.001773	0	0	0	0	0.000443	0	0	0	0	0	0	0	0	0	0	0	0	0	0	0	0	0	0	0	0	0	0	0	0	0	0	0	0	0	0	0	0.000443	0	0	0	0	0	0	0	0	0	0	0
290819_L1_RR_recip_y12_d4	0.000918	0	0	0	0	0.000459	0	0	0	0	0	0	0	0	0	0	0	0	0	0	0	0	0	0	0	0	0	0	0	0	0	0	0	0	0	0	0	0.000459	0	0	0	0	0	0	0	0	0	0	0
equ_64_L1_Co_recip_y22_d4	0.002347	0	0	0	0	0.000235	0	0	0	0.000235	0.000235	0	0.000235	0	0	0	0	0	0	0	0	0	0	0	0	0	0	0	0	0	0	0	0	0	0	0	0	0	0	0	0	0	0	0	0	0	0	0	0
equ_69_L1_Ha_recip_y26_d4	0.002078	0	0	0	0	0.000462	0	0	0	0	0	0	0	0	0	0	0	0	0	0	0	0	0	0	0	0	0	0	0	0	0	0	0	0	0	0	0	0.000462	0	0	0	0	0	0	0	0	0	0	0
equ_74_L1_Tr_recip_y21_d4	0.002301	0	0	0	0	0	0	0	0	0	0	0	0	0	0	0	0	0	0	0	0	0	0	0	0	0	0	0	0	0	0	0	0	0	0	0	0	0	0	0	0	0	0	0	0	0	0	0	0
equ_79_L1_Fo_recip_y29_d4	0.000885	0	0	0	0	0.000442	0	0	0	0.000221	0.000221	0	0.000221	0	0	0	0	0	0	0	0	0	0	0	0	0	0	0	0	0	0	0	0	0	0	0	0	0.000221	0	0	0	0	0	0	0	0	0	0	0
equ_84_L1_Wy_recip_y20_d4	0.000667	0	0	0	0	0.000445	0	0	0	0	0	0	0	0	0	0	0	0	0.000445	0.000445	0.000222	0	0.000222	0	0	0	0	0	0	0	0	0	0	0	0	0	0	0	0	0	0	0	0	0	0	0	0	0	0
040819_L1_AK_recip_y13_d5	0.006048	0	0	0	0	0.001728	0.000864	0.000864	0.000864	0	0	0	0	0	0	0	0	0	0.000432	0.000432	0.000216	0.000216	0	0	0	0	0	0	0	0	0	0	0	0	0	0	0	0.000432	0	0	0	0	0.000216	0	0.000216	0	0	0	0
equ_17_N3_Go_healt_y02_d1	0.000695	0	0	0	0	0	0	0	0	0	0	0	0	0	0	0	0	0	0	0	0	0	0	0	0	0	0	0	0	0	0	0	0	0	0	0	0	0	0	0	0	0	0	0	0	0	0	0	0
equ_19_N3_Mo_healt_y20_d1	0.000943	0	0	0	0	0	0	0	0	0	0	0	0	0	0	0	0	0	0	0	0	0	0	0	0	0	0	0	0	0	0	0	0	0	0	0	0	0	0	0	0	0	0	0	0	0	0	0	0
equ_21_N3_Fr_healt_y02_d1	0.001875	0	0	0	0	0.001641	0.000469	0.000469	0.000469	0.000469	0.000469	0	0.000469	0	0	0	0	0	0.000234	0.000234	0	0	0.000234	0	0	0	0	0	0	0	0	0	0	0	0	0	0	0	0	0	0	0	0	0	0	0	0	0	0
equ_23_N3_Pi_healt_y22_d1	0.002313	0	0	0	0	0.000694	0.000231	0.000231	0.000231	0	0	0	0	0	0	0	0	0	0.000231	0.000231	0	0	0.000231	0	0	0	0	0	0	0	0	0	0	0	0	0	0	0.000231	0	0	0	0	0.000231	0.000231	0	0	0	0	0
equ_25_N3_Su_healt_y07_d1	0.002812	0	0	0	0	0.00164	0	0	0	0	0	0	0	0	0	0	0	0	0.000234	0.000234	0.000234	0	0	0	0	0	0	0	0	0	0	0	0	0	0	0	0	0	0	0	0	0	0	0	0	0	0	0	0
equ_27_N3_Fi_healt_y25_d1	0.001673	0	0	0	0	0	0	0	0	0	0	0	0	0	0	0	0	0	0	0	0	0	0	0	0	0	0	0	0	0	0	0	0	0	0	0	0	0	0	0	0	0	0	0	0	0	0	0	0
equ_29_N3_Te_healt_y02_d1	0.000474	0	0	0	0	0.000237	0	0	0	0	0	0	0	0	0	0	0	0	0	0	0	0	0	0	0	0	0	0	0	0	0	0	0	0	0	0	0	0	0	0	0	0	0	0	0	0	0	0	0
equ_31_N3_Co_healt_y20_d1	0.000467	0	0	0	0	0	0	0	0	0	0	0	0	0	0	0	0	0	0	0	0	0	0	0	0	0	0	0	0	0	0	0	0	0	0	0	0	0	0	0	0	0	0	0	0	0	0	0	0
equ_33_N3_La_healt_y02_d1	0.000912	0	0	0	0	0.000228	0	0	0	0	0	0	0	0	0	0	0	0	0	0	0	0	0	0	0	0	0	0	0	0	0	0	0	0	0	0	0	0	0	0	0	0	0	0	0	0	0	0	0
equ_35_N3_Su_healt_y23_d1	0.000727	0	0	0	0	0	0	0	0	0	0	0	0	0	0	0	0	0	0	0	0	0	0	0	0	0	0	0	0	0	0	0	0	0	0	0	0	0	0	0	0	0	0	0	0	0	0	0	0
equ_37_N3_Po_healt_y10_d1	0.001898	0	0	0	0	0	0	0	0	0	0	0	0	0	0	0	0	0	0	0	0	0	0	0	0	0	0	0	0	0	0	0	0	0	0	0	0	0	0	0	0	0	0	0	0	0	0	0	0
equ_39_N3_Sa_healt_y21_d1	0.000719	0	0	0	0	0	0	0	0	0	0	0	0	0	0	0	0	0	0	0	0	0	0	0	0	0	0	0	0	0	0	0	0	0	0	0	0	0	0	0	0	0	0	0	0	0	0	0	0
equ_41_N3_Sh_healt_y04_d1	0.001173	0	0	0	0	0.000235	0	0	0	0	0	0	0	0	0	0	0	0	0.000235	0.000235	0	0	0.000235	0	0	0	0	0	0	0	0	0	0	0	0	0	0	0	0	0	0	0	0	0	0	0	0	0	0
equ_43_N3_Ba_healt_y24_d1	0.00096	0	0	0	0	0	0	0	0	0	0	0	0	0	0	0	0	0	0	0	0	0	0	0	0	0	0	0	0	0	0	0	0	0	0	0	0	0	0	0	0	0	0	0	0	0	0	0	0
equ_18_N3_Go_healt_y02_d2	0.000709	0	0	0	0	0.000473	0.000473	0.000473	0.000473	0	0	0	0	0	0	0	0	0	0	0	0	0	0	0	0	0	0	0	0	0	0	0	0	0	0	0	0	0	0	0	0	0	0	0	0	0	0	0	0
equ_20_N3_Mo_healt_y20_d2	0.001376	0	0	0	0	0	0	0	0	0	0	0	0	0	0	0	0	0	0	0	0	0	0	0	0	0	0	0	0	0	0	0	0	0	0	0	0	0	0	0	0	0	0	0	0	0	0	0	0
equ_22_N3_Fr_healt_y02_d2	0.003274	0	0	0	0	0.002105	0.000234	0.000234	0.000234	0	0	0	0	0	0	0	0	0	0	0	0	0	0	0	0	0	0	0	0	0	0	0	0	0	0	0	0	0	0	0	0	0	0	0	0	0	0	0	0
equ_24_N3_Pi_healt_y22_d2	0.002568	0	0	0	0	0.0007	0	0	0	0	0	0	0	0	0	0	0	0	0.000467	0.000233	0	0	0.000233	0	0.000233	0.000233	0	0	0	0	0	0	0	0	0	0	0	0	0	0	0	0	0	0	0	0	0	0	0
equ_26_N3_Su_healt_y07_d2	0.000246	0	0	0	0	0	0	0	0	0	0	0	0	0	0	0	0	0	0	0	0	0	0	0	0	0	0	0	0	0	0	0	0	0	0	0	0	0	0	0	0	0	0	0	0	0	0	0	0
equ_28_N3_Fi_healt_y25_d2	0.001935	0	0	0	0	0.001209	0.000242	0.000242	0.000242	0	0	0	0	0	0	0	0	0	0.000242	0.000242	0.000242	0	0	0	0	0	0	0	0	0	0	0	0	0	0	0	0	0	0	0	0	0	0	0	0	0	0	0	0
equ_30_N3_Te_healt_y02_d2	0.003726	0	0	0	0	0.002329	0	0	0	0.000932	0.000932	0	0.000932	0	0	0	0	0	0.000466	0.000466	0	0	0.000466	0	0	0	0	0	0	0	0	0	0	0	0	0	0	0	0	0	0	0	0	0	0	0	0	0	0
equ_32_N3_Co_healt_y20_d2	0.002324	0	0	0	0	0.000697	0	0	0	0	0	0	0	0	0	0	0	0	0	0	0	0	0	0	0	0	0	0	0	0	0	0	0	0	0	0	0	0	0	0	0	0	0	0	0	0	0	0	0
equ_34_N3_La_healt_y02_d2	0.001415	0	0	0	0	0.000708	0	0	0	0	0	0	0	0	0	0	0	0	0.000236	0.000236	0	0	0.000236	0	0	0	0	0	0	0	0	0	0	0	0	0	0	0.000236	0	0	0	0	0	0	0	0.000236	0	0	0.000236
equ_36_N3_Su_healt_y23_d2	0.005077	0	0	0	0	0.004594	0	0	0	0	0	0	0	0	0	0	0	0	0.000725	0.000725	0	0	0.000725	0	0	0	0	0	0	0	0	0	0	0	0	0	0	0	0	0	0	0	0	0	0	0	0	0	0
equ_38_N3_Po_healt_y10_d2	0.003091	0	0	0	0	0.000951	0	0	0	0	0	0	0	0	0	0	0	0	0.000238	0	0	0	0	0	0	0	0	0	0	0	0.000238	0.000238	0	0	0	0	0	0	0	0	0	0	0	0	0	0	0	0	0
equ_40_N3_Sa_healt_y21_d2	0.001656	0	0	0	0	0.000473	0	0	0	0	0	0	0	0	0	0	0	0	0.000237	0	0	0	0	0	0	0	0	0	0	0	0.000237	0.000237	0	0	0	0	0	0	0	0	0	0	0	0	0	0	0	0	0
equ_42_N3_Sh_healt_y04_d2	0.002391	0	0	0	0	0.001435	0.000239	0.000239	0.000239	0	0	0	0	0	0	0	0	0	0.000478	0	0	0	0	0	0	0	0	0	0	0	0.000478	0.000478	0	0	0	0	0	0	0	0	0	0	0	0	0	0	0	0	0
equ_44_N3_Ba_healt_y24_d2	0.001002	0	0	0	0	0	0	0	0	0	0	0	0	0	0	0	0	0	0	0	0	0	0	0	0	0	0	0	0	0	0	0	0	0	0	0	0	0	0	0	0	0	0	0	0	0	0	0	0
equ_01_N4_Fa_healt_y10_d1	0.00093	0	0	0	0	0	0	0	0	0	0	0	0	0	0	0	0	0	0	0	0	0	0	0	0	0	0	0	0	0	0	0	0	0	0	0	0	0	0	0	0	0	0	0	0	0	0	0	0
equ_03_N4_Ro_healt_y23_d1	0.002114	0	0	0	0	0.00094	0.000235	0.000235	0.000235	0	0	0	0	0	0	0	0	0	0	0	0	0	0	0	0	0	0	0	0	0	0	0	0	0	0	0	0	0	0	0	0	0	0	0	0	0	0	0	0
equ_05_N4_In_healt_y05_d1	0.00069	0	0	0	0	0	0	0	0	0	0	0	0	0	0	0	0	0	0	0	0	0	0	0	0	0	0	0	0	0	0	0	0	0	0	0	0	0	0	0	0	0	0	0	0	0	0	0	0
equ_07_N4_Mi_healt_y23_d1	0.002135	0	0	0	0	0.000237	0	0	0	0	0	0	0	0	0	0	0	0	0	0	0	0	0	0	0	0	0	0	0	0	0	0	0	0	0	0	0	0.000237	0	0	0	0	0	0	0	0	0	0	0
equ_09_N4_Di_healt_y10_d1	0.001418	0	0	0	0	0	0	0	0	0	0	0	0	0	0	0	0	0	0	0	0	0	0	0	0	0	0	0	0	0	0	0	0	0	0	0	0	0	0	0	0	0	0	0	0	0	0	0	0
equ_11_N4_Ro_healt_y22_d1	0.000692	0	0	0	0	0.000231	0	0	0	0	0	0	0	0	0	0	0	0	0	0	0	0	0	0	0	0	0	0	0	0	0	0	0	0	0	0	0	0	0	0	0	0	0	0	0	0	0	0	0
equ_13_N4_Lo_healt_y07_d1	0.000703	0	0	0	0	0	0	0	0	0	0	0	0	0	0	0	0	0	0	0	0	0	0	0	0	0	0	0	0	0	0	0	0	0	0	0	0	0	0	0	0	0	0	0	0	0	0	0	0
equ_15_N4_Se_healt_y23_d1	0.000462	0	0	0	0	0.000231	0	0	0	0	0	0	0	0	0	0	0	0	0.000231	0	0	0	0	0	0	0	0	0	0	0	0.000231	0.000231	0	0	0	0	0	0	0	0	0	0	0	0	0	0	0	0	0
equ_02_N4_Fa_healt_y10_d2	0.000932	0	0	0	0	0	0	0	0	0	0	0	0	0	0	0	0	0	0	0	0	0	0	0	0	0	0	0	0	0	0	0	0	0	0	0	0	0	0	0	0	0	0	0	0	0	0	0	0
equ_04_N4_Ro_healt_y23_d2	0.000933	0	0	0	0	0.000233	0	0	0	0	0	0	0	0	0	0	0	0	0	0	0	0	0	0	0	0	0	0	0	0	0	0	0	0	0	0	0	0	0	0	0	0	0	0	0	0	0	0	0
equ_06_N4_In_healt_y05_d2	0.001409	0	0	0	0	0	0	0	0	0	0	0	0	0	0	0	0	0	0	0	0	0	0	0	0	0	0	0	0	0	0	0	0	0	0	0	0	0	0	0	0	0	0	0	0	0	0	0	0
equ_08_N4_Mi_healt_y23_d2	0.000233	0	0	0	0	0	0	0	0	0	0	0	0	0	0	0	0	0	0	0	0	0	0	0	0	0	0	0	0	0	0	0	0	0	0	0	0	0	0	0	0	0	0	0	0	0	0	0	0
equ_10_N4_Di_healt_y10_d2	0.00142	0	0	0	0	0.000237	0	0	0	0	0	0	0	0	0	0	0	0	0	0	0	0	0	0	0	0	0	0	0	0	0	0	0	0	0	0	0	0	0	0	0	0	0	0	0	0	0	0	0
equ_12_N4_Ro_healt_y22_d2	0.000686	0	0	0	0	0	0	0	0	0	0	0	0	0	0	0	0	0	0	0	0	0	0	0	0	0	0	0	0	0	0	0	0	0	0	0	0	0	0	0	0	0	0	0	0	0	0	0	0
equ_14_N4_Lo_healt_y07_d2	0	0	0	0	0	0	0	0	0	0	0	0	0	0	0	0	0	0	0	0	0	0	0	0	0	0	0	0	0	0	0	0	0	0	0	0	0	0	0	0	0	0	0	0	0	0	0	0	0
equ_16_N4_Se_healt_y23_d2	0.001172	0	0	0	0	0	0	0	0	0	0	0	0	0	0	0	0	0	0	0	0	0	0	0	0	0	0	0	0	0	0	0	0	0	0	0	0	0	0	0	0	0	0	0	0	0	0	0	0
[truncated: 943 more columns]
